# Supplementary material for: From cytogenomic to epigenomic profiles: monitoring the biologic behavior of in vitro cultured human bone marrow mesenchymal stem cells
Source: Stem Cell Res Ther. 2012 Nov 20;3(6):47. doi: 10.1186/scrt138 (PMC3580477; doi:10.1186/scrt138)
Supplement: Additional file 3 — Table S2. GOstat analysis of demethylated and methylated gene promoters in late passages of human bone marrow mesenchymal stem cells (hBM-MSCs). [file scrt138-S3.XLS]

## Sheet: Demethylated gene promoters
Table S2 GOstat analysis
Table S2A. Gostat analysis of demethylated gene promoters in LATE passages of hBM-MSCs
Category	GO terms	No Genes	Gene Names	p-value	%
Development and differentiation	GO:0032502 developmental process;	199	evx2;yars;crabp2;hopx;zbtb7b;prpf19;egfl7;aptx;gadd45g;adora2a;tnfrsf10b;hspa9;sema4c;utrn;mnt;fezf1;ntn2l;s100a6;egln3;kdr;tubb2b;vdac1;nkx2-8;opa1;s100a13;wnt2b;mesdc2;qrich1;chad;fis1;vezf1;scgb3a1;dad1;dtx1;pf4;dicer1;phc3;pdgfra;tpt1;traip;vsx1;nrtn;gna13;acp2;rs1;gfi1;hoxd10;ifrd2;vdr;tgif1;klf6;pdcd7;ern1;cdkn2d;c14orf39;tbx18;jun;nuak2;zmat3;ninj1;dock7;dlx1;cbln1;psme4;sema5b;bhlhb8;rtn4…	7.89e-22	19.3768
	GO:0048869 cellular developmental process;	120	en2;yars;gas7;hopx;dedd2;cul2;zbtb7b;prpf19;egfl7;aptx;rab3d;amigo2;gadd45g;adora2a;tnfrsf10b;tubb3;hspa9;pax3;sema4c;mnt;hdac5;fezf1;ntn2l;s100a6;egln3;sod2;siah2;kdr;ednrb;pim2;atg5;tubb2b;vdac1;asf1b;nkx2-8;s100a13;opa1;mkks;qrich1;fis1;gbx2;vezf1;rorb;nr2f6;dad1;dtx1;dap;dedd;pf4;dicer1;tpt1;gpx1;traip;nrtn;dcdc2;gna13;gfi1;bcl2l12;ltbr;ifrd2;znf3;klf6;pdcd7;ern1;ddah2;cdkn2d;rb1cc1;ppt1;tbx1…	1.43e-17	11.6845
	GO:0030154 cell differentiation;	120	en2;yars;gas7;hopx;dedd2;cul2;zbtb7b;prpf19;egfl7;aptx;rab3d;amigo2;gadd45g;adora2a;tnfrsf10b;tubb3;hspa9;pax3;sema4c;mnt;hdac5;fezf1;ntn2l;s100a6;egln3;sod2;siah2;kdr;ednrb;pim2;atg5;tubb2b;vdac1;asf1b;nkx2-8;s100a13;opa1;mkks;qrich1;fis1;gbx2;vezf1;rorb;nr2f6;dad1;dtx1;dap;dedd;pf4;dicer1;tpt1;gpx1;traip;nrtn;dcdc2;gna13;gfi1;bcl2l12;ltbr;ifrd2;znf3;klf6;pdcd7;ern1;ddah2;cdkn2d;rb1cc1;ppt1;tbx1…	1.43e-17	11.6845
	GO:0007275 multicellular organismal development;	140	evx2;crabp2;hopx;zbtb7b;prpf19;egfl7;gadd45g;adora2a;sema4c;utrn;mnt;fezf1;ntn2l;s100a6;kdr;tubb2b;nkx2-8;wnt2b;mesdc2;vezf1;dtx1;pf4;dicer1;phc3;pdgfra;vsx1;nrtn;gna13;acp2;rs1;gfi1;hoxd10;vdr;tgif1;klf6;c14orf39;tbx18;ninj1;dock7;dlx1;cbln1;psme4;sema5b;rtn4rl2;anpep;cdk5;pard3;gpi;mtch1;tgfb1;drd2;msx1;rpl29;adam12;edf1;fli1;jag1;psmc4;prr15;bmp8b;eif2b3;nfatc4;hoxa2;gjb6;id2;smad1;tpd52;pcdhb…	1.74e-16	13.6319
	GO:0048468 cell differentiation#cell development;	87	en2;yars;dedd2;cul2;prpf19;aptx;rab3d;amigo2;gadd45g;adora2a;tnfrsf10b;tubb3;hspa9;pax3;mnt;ntn2l;s100a6;egln3;sod2;siah2;ednrb;pim2;vdac1;tubb2b;atg5;nkx2-8;opa1;mkks;qrich1;fis1;gbx2;vezf1;rorb;nr2f6;dad1;dtx1;dedd;dap;dicer1;tpt1;gpx1;traip;nrtn;dcdc2;bcl2l12;ltbr;pdcd7;ern1;ddah2;cdkn2d;rb1cc1;ppt1;nuak2;zmat3;gata2;als2;otx2;phlda2;mcl1;ddx41;becn1;bhlhb8;bclaf1;rtn4rl2;cbx4;cln3;elmo1;grik2…	1.97e-14	8.47128
	GO:0048856 anatomical structure development;	121	en2;pcdhb15;ndnl2;gas7;dvl2;crabp2;hopx;shc1;zbtb7b;prpf19;egfl7;rab3d;adora2a;tubb3;col1a1;pax3;sema4c;utrn;mef2d;hdac5;fezf1;ntn2l;s100a6;timm8a;kdr;ednrb;osr2;tubb2b;nkx2-8;heyl;cdc42ep3;mkks;wnt2b;sertad3;mesdc2;chad;gbx2;vezf1;scgb3a1;frap1;gsc;rorb;epc1;hbegf;nr2f6;dtx1;pf4;dicer1;pdgfra;fbn1;acvrl1;gata4;foxe1;nrtn;dcdc2;gna13;acp2;gfi1;hoxd10;vdr;caprin2;klf6;foxg1;cdkn2d;rb1cc1;rnh1;ppt1…	1.06e-13	11.7819
	GO:0048731 multicellular organismal development#system development;	102	en2;pcdhb15;gas7;dvl2;crabp2;hopx;zbtb7b;prpf19;egfl7;rab3d;adora2a;tubb3;col1a1;pax3;sema4c;utrn;mef2d;hdac5;fezf1;ntn2l;s100a6;timm8a;kdr;ednrb;osr2;tubb2b;nkx2-8;heyl;mkks;mesdc2;gbx2;vezf1;rorb;hbegf;nr2f6;dtx1;pf4;dicer1;pdgfra;fbn1;acvrl1;gata4;foxe1;nrtn;dcdc2;gna13;acp2;gfi1;hoxd10;vdr;klf6;foxg1;rb1cc1;ppt1;rnh1;gata2;otx2;als2;ninj1;phlda2;dock7;cbln1;sema5b;kitlg;rtn4rl2;dgcr14;ncl;anp…	2.43e-13	9.93184
	GO:0009653 anatomical structure morphogenesis;	67	ndnl2;dvl2;hopx;shc1;egfl7;pax3;ntn2l;s100a6;kdr;osr2;nkx2-8;cdc42ep3;mkks;wnt2b;sertad3;chad;gbx2;vezf1;frap1;scgb3a1;gsc;rorb;epc1;pf4;dicer1;pdgfra;acvrl1;foxe1;nrtn;gna13;gfi1;vdr;caprin2;rb1cc1;cdkn2d;ppt1;tbx18;rnh1;jun;zmat3;als2;otx2;ninj1;phlda2;edg3;kitlg;rtn4rl2;ncl;anpep;rhcg;cdk5;mtss1;pard3;msx1;tgfb1;amot;fli1;dvl1;jag1;hoxd13;foxc2;gch1;neurog3;hoxa2;pax2;gjb6;tpd52	8.49e-09	6.52386
	GO:0007399 nervous system development;	51	en2;pcdhb15;gas7;dvl2;foxg1;prpf19;ppt1;gata2;adora2a;otx2;als2;tubb3;ninj1;dock7;sema4c;pax3;cbln1;sema5b;rtn4rl2;dgcr14;fezf1;ntn2l;s100a6;timm8a;sh3gl1;cdk5;mtss1;pard3;gpi;ednrb;mtch1;tgfb1;msx1;tubb2b;drd2;nkx2-8;heyl;gbx2;pcdha11;nr2f6;jag1;dtx1;rnf103;napa;neurog3;eif2b3;nrtn;dcdc2;pax2;hes4;smad1	9.65e-09	4.96592
	GO:0032501 multicellular organismal process;	175	evx2;crabp2;hopx;zbtb7b;prpf19;egfl7;mbl2;gadd45g;adora2a;aqp6;sema4c;utrn;mnt;glra1;fezf1;ntn2l;s100a6;grm2;kif5a;kdr;afap1l2;tubb2b;nkx2-8;opa1;wnt2b;mesdc2;vezf1;dtx1;pf4;dicer1;phc3;pdgfra;guca2b;lin7c;vsx1;nrtn;gna13;acp2;rs1;gfi1;hoxd10;vdr;tgif1;ndufa12;klf6;c14orf39;tbx18;myl9;ninj1;dock7;dlx1;cbln1;psme4;sema5b;rtn4rl2;cd151;anpep;grik2;cdk5;pard3;gpi;mtch1;tgfb1;drd2;msx1;rpl29;adam12;e…	1.44e-07	17.0399
	GO:0048513 multicellular organismal development#system development#organ development;	68	en2;dvl2;crabp2;hopx;zbtb7b;egfl7;rab3d;col1a1;pax3;utrn;mef2d;hdac5;kdr;ednrb;osr2;mkks;mesdc2;gbx2;vezf1;rorb;hbegf;pf4;dicer1;pdgfra;fbn1;acvrl1;gata4;foxe1;gna13;acp2;gfi1;hoxd10;vdr;klf6;foxg1;rb1cc1;ppt1;rnh1;gata2;als2;otx2;ninj1;phlda2;kitlg;rtn4rl2;ncl;anpep;ncoa4;itga11;msx1;tgfb1;amot;adam12;fli1;ets1;dvl1;jag1;hoxd13;sort1;foxc2;napa;bmp8b;nfatc4;hoxa2;gjb6;id2;tpd52;smad1	2.56e-07	6.62123
	GO:0009887 multicellular organismal development#system development#organ development#organ morphogenesis;	30	osr2;tgfb1;msx1;amot;vdr;fli1;gbx2;vezf1;egfl7;rorb;rb1cc1;rnh1;jag1;otx2;pf4;dicer1;phlda2;pdgfra;pax3;foxc2;kitlg;acvrl1;ncl;foxe1;anpep;hoxa2;gna13;gjb6;gfi1;kdr	3.66e-07	2.92113
	GO:0030182 generation of neurons#neuron differentiation;	21	en2;mtch1;tubb2b;nkx2-8;gbx2;prpf19;ppt1;nr2f6;dtx1;gata2;otx2;als2;tubb3;napa;rtn4rl2;nrtn;ntn2l;s100a6;pax2;cdk5;pard3	3.66e-07	2.04479
	GO:0048699 generation of neurons;	23	en2;mtch1;tgfb1;tubb2b;nkx2-8;gbx2;prpf19;ppt1;nr2f6;dtx1;gata2;otx2;als2;tubb3;napa;rtn4rl2;nrtn;ntn2l;dcdc2;s100a6;pax2;cdk5;pard3	3.66e-07	2.23953
	GO:0022008 nervous system development#neurogenesis;	24	en2;mtch1;tgfb1;tubb2b;nkx2-8;gbx2;prpf19;ppt1;nr2f6;dtx1;gata2;otx2;als2;tubb3;napa;rtn4rl2;eif2b3;nrtn;ntn2l;dcdc2;s100a6;pax2;cdk5;pard3	5.46e-07	2.3369
	GO:0009790 multicellular organismal development#embryonic development;	21	osr2;msx1;dvl2;gbx2;gsc;adam10;prpf19;tbx18;hoxd8;otx2;dicer1;hoxd13;psmc4;foxc2;foxe1;hoxa2;gna13;gjb6;cdk5;smad1;gfi1	8.18e-06	2.04479
	GO:0048598 multicellular organismal development#embryonic development#embryonic morphogenesis;	13	osr2;foxc2;msx1;dvl2;gbx2;foxe1;hoxa2;gjb6;tbx18;otx2;dicer1;gfi1;hoxd13	9.77e-05	1.26582
	GO:0048666 generation of neurons#neuron differentiation#neuron development;	15	en2;mtch1;nkx2-8;rtn4rl2;gbx2;nrtn;ntn2l;s100a6;ppt1;pax2;nr2f6;cdk5;otx2;als2;pard3	0.00121732058591061	1.46056
	GO:0000902 cell morphogenesis;	29	tgfb1;ndnl2;nkx2-8;caprin2;cdc42ep3;mkks;shc1;sertad3;chad;gbx2;scgb3a1;frap1;cdkn2d;rorb;rb1cc1;epc1;ppt1;zmat3;otx2;als2;rtn4rl2;nrtn;ntn2l;s100a6;gna13;pax2;cdk5;mtss1;pard3	0.00241744778347918	2.82376
	GO:0032989 cellular structure morphogenesis;	29	tgfb1;ndnl2;nkx2-8;caprin2;cdc42ep3;mkks;shc1;sertad3;chad;gbx2;scgb3a1;frap1;cdkn2d;rorb;rb1cc1;epc1;ppt1;zmat3;otx2;als2;rtn4rl2;nrtn;ntn2l;s100a6;gna13;pax2;cdk5;mtss1;pard3	0.00241744778347918	2.82376
	GO:0009880 embryonic pattern specification;	6	foxc2;gna13;dvl2;hoxd8;smad1;gbx2	0.00244680394354835	0.584226
	GO:0048646 anatomical structure morphogenesis#anatomical structure formation;	14	foxc2;amot;acvrl1;gbx2;vezf1;ncl;anpep;egfl7;gna13;rnh1;jag1;pf4;dicer1;kdr	0.00350009667232388	1.36319
	GO:0000904 cell differentiation#cell development#cellular morphogenesis during differentiation;	11	nkx2-8;rtn4rl2;gbx2;ntn2l;s100a6;rorb;pax2;cdk5;otx2;als2;pard3	0.017617299035046	1.07108
	GO:0031175 generation of neurons#neuron differentiation#neuron development#neurite development;	11	nkx2-8;rtn4rl2;gbx2;nrtn;ntn2l;s100a6;pax2;cdk5;otx2;als2;pard3	0.0267797804699376	1.07108
	GO:0045597 positive regulation of cell differentiation;	6	prpf19;jag1;hopx;id2;ets1;gfi1	0.0273401313299345	0.584226
	GO:0048667 generation of neurons#neuron differentiation#neuron development#neuron morphogenesis during differentiation;	10	nkx2-8;rtn4rl2;gbx2;ntn2l;s100a6;pax2;cdk5;otx2;als2;pard3	0.0330121086960142	0.97371
	GO:0048812 generation of neurons#neuron differentiation#neuron development#neuron morphogenesis during differentiation#neurite morphogenesis;	10	nkx2-8;rtn4rl2;gbx2;ntn2l;s100a6;pax2;cdk5;otx2;als2;pard3	0.0330121086960142	0.97371
	GO:0007389 multicellular organismal development#pattern specification process;	10	foxc2;dvl2;alg5;gbx2;gna13;tbx18;hoxd8;smad1;otx2;hoxd13	0.0404665724209335	0.97371
	GO:0007417 nervous system development#central nervous system development;	15	en2;msx1;rnf103;napa;neurog3;gbx2;foxg1;eif2b3;prpf19;ppt1;sh3gl1;gata2;adora2a;otx2;smad1	0.0415459152263717	1.46056
	GO:0045165 cell differentiation#cell fate commitment;	7	mcl1;foxc2;hoxa2;jag1;gata2;otx2;gfi1	0.0450812487201504	0.681597
Metabolic process	GO:0016070 RNA metabolic process;	230	cggbp1;mcm6;evx2;yars;lcorl;crabp2;hopx;ddx39;snrpf;tarbp2;hmx2;zbtb7b;hnrnpc;znf816a;cars;prpf19;brdt;znf558;gemin4;chd1;fhl2;exosc5;qars;adora2a;snw1;znf33b;tada3l;rbl1;mnt;znf236;fezf1;nfxl1;gemin8;csda;znf34;afap1l2;znf644;syncrip;nkx2-8;pus7;irx1;batf3;znf418;znf615;tbx20;znf564;vezf1;znf550;znf367;dtx1;foxb2;dicer1;wt1;irf7;mcm2;satb2;zbtb5;vsx1;bhlhb5;ccnc;zfp30;zbtb3;gfi1;sox7;hoxd10;znf1…	5.83e-21	17.9128
	GO:0043283 biopolymer metabolic process;	366	cggbp1;mcm6;crabp2;hopx;ddx39;hnrnpc;znf816a;brdt;znf558;gemin4;hemk1;fhl2;aptx;exosc5;gadd45g;adora2a;snw1;znf33b;ubl3;tada3l;mnt;fezf1;nfxl1;gemin8;csda;kdr;afap1l2;znf644;nkx2-8;irx1;znf418;znf615;vezf1;inoc1;ppp1r1a;fancf;dtx1;loc728137;irf7;zbtb5;vsx1;ccnc;tnik;zfp30;gfi1;alg8;znf18;vdr;klf6;znf593;akt2;pdcd7;fbl;ern1;cdc25c;znf571;lsm2;znf461;nuak2;dlx1;ints4;smc2;pdf;prpf40b;zbtb48;cln3;mc…	1.76e-18	28.5047
	GO:0006139 nucleobase, nucleoside, nucleotide and nucleic acid metabolic process;	283	cggbp1;mcm6;crabp2;hopx;ddx39;hnrnpc;znf816a;brdt;znf558;gemin4;hemk1;fhl2;aptx;exosc5;gadd45g;adora2a;snw1;znf33b;nadk;tada3l;mnt;fignl1;fezf1;nfxl1;gemin8;csda;afap1l2;znf644;nkx2-8;irx1;znf418;znf615;vezf1;inoc1;fancf;dtx1;loc728137;irf7;snx6;zbtb5;vsx1;ccnc;zfp30;gfi1;znf18;vdr;klf6;znf593;pdcd7;fbl;ern1;znf571;lsm2;znf461;dlx1;ints4;smc2;txndc6;twistnb;prpf40b;zbtb48;mcm9;carhsp1;adar;polq;z…	1.45e-16	22.0405
	GO:0043170 macromolecule metabolic process;	454	cggbp1;mcm6;crabp2;hopx;ddx39;hnrnpc;znf816a;tuba4a;brdt;znf558;gemin4;hemk1;fhl2;aptx;exosc5;gadd45g;adora2a;snw1;znf33b;hspa9;ubl3;tada3l;mnt;eno3;mrps15;fezf1;nfxl1;egln3;gemin8;csda;hbs1l;kdr;afap1l2;tubb2b;znf644;pum1;nkx2-8;irx1;znf418;znf615;vezf1;inoc1;ppp1r1a;idh1;grpel1;fancf;ctso;dtx1;loc728137;gale;b4galt4;irf7;zbtb5;mdh1b;vsx1;ccnc;tnik;zfp30;mrps18a;gfi1;alg8;znf18;vdr;klf6;znf593;a…	3.25e-13	35.3583
	GO:0031323 regulation of cellular metabolic process;	197	cggbp1;mcm6;evx2;lcorl;crabp2;hopx;tarbp2;hmx2;zbtb7b;znf816a;brdt;znf558;chd1;fhl2;adora2a;snw1;znf33b;tada3l;rbl1;mnt;znf236;fezf1;nfxl1;csda;znf34;afap1l2;znf644;pum1;nkx2-8;irx1;batf3;znf418;znf615;tbx20;znf564;vezf1;znf550;znf367;foxb2;wt1;irf7;mcm2;satb2;snx6;zbtb5;vsx1;bhlhb5;ccnc;zfp30;zbtb3;gfi1;sox7;hoxd10;znf18;vdr;tgif1;cdc6;klf6;znf593;znf70;mtif2;znf250;ern1;cdkn2d;helt;c14orf39;tbx…	1.21e-12	15.3427
	GO:0044237 cellular metabolic process;	500	cggbp1;mcm6;crabp2;hopx;ddx39;hnrnpc;znf816a;tuba4a;brdt;znf558;gemin4;hemk1;fhl2;aptx;plcd1;exosc5;gadd45g;adora2a;snw1;znf33b;hspa9;nadk;ubl3;gpam;gldc;tada3l;mnt;eno3;fignl1;mrps15;fezf1;nfxl1;gemin8;csda;hbs1l;kdr;afap1l2;tubb2b;znf644;pum1;nkx2-8;irx1;znf418;znf615;vezf1;inoc1;ppp1r1a;idh1;grpel1;fancf;ctso;dtx1;loc728137;gale;b4galt4;ddah1;irf7;snx6;zbtb5;mdh1b;vsx1;ccnc;tnik;zfp30;mrps18a;…	1.64e-12	38.9408
	GO:0044238 primary metabolic process;	502	cggbp1;mcm6;crabp2;hopx;ddx39;hnrnpc;znf816a;tuba4a;brdt;znf558;gemin4;hemk1;fhl2;aptx;plcd1;exosc5;gadd45g;adora2a;snw1;znf33b;hspa9;nadk;ubl3;gpam;gldc;tada3l;mnt;eno3;fignl1;mrps15;fezf1;nfxl1;egln3;gemin8;csda;hbs1l;kdr;afap1l2;tubb2b;znf644;pum1;nkx2-8;irx1;znf418;znf615;vezf1;inoc1;ppp1r1a;idh1;grpel1;fancf;ctso;dtx1;loc728137;gale;b4galt4;ddah1;irf7;snx6;zbtb5;mdh1b;vsx1;ccnc;tnik;zfp30;mr…	2.72e-12	39.0966
	GO:0019222 metabolic process#regulation of metabolic process;	203	cggbp1;mcm6;evx2;lcorl;crabp2;hopx;tarbp2;hmx2;zbtb7b;znf816a;brdt;znf558;chd1;fhl2;adora2a;snw1;znf33b;tada3l;rbl1;mnt;znf236;fezf1;nfxl1;ate1;csda;znf34;afap1l2;znf644;pum1;nkx2-8;irx1;batf3;znf418;znf615;tbx20;znf564;vezf1;znf550;znf367;foxb2;wt1;irf7;mcm2;satb2;snx6;zbtb5;vsx1;bhlhb5;ccnc;zfp30;zbtb3;gfi1;sox7;hoxd10;znf18;vdr;tgif1;cdc6;klf6;znf593;znf70;mtif2;znf250;ern1;cdkn2d;helt;c14orf3…	6.11e-12	15.81
	GO:0019219 regulation of nucleobase, nucleoside, nucleotide and nucleic acid metabolic process;	186	cggbp1;mcm6;evx2;lcorl;crabp2;hopx;tarbp2;hmx2;zbtb7b;znf816a;brdt;znf558;chd1;fhl2;adora2a;snw1;znf33b;tada3l;rbl1;mnt;znf236;fezf1;nfxl1;csda;znf34;afap1l2;znf644;nkx2-8;irx1;batf3;znf418;znf615;tbx20;znf564;vezf1;znf550;znf367;foxb2;wt1;irf7;mcm2;satb2;snx6;zbtb5;vsx1;bhlhb5;ccnc;zfp30;zbtb3;gfi1;sox7;hoxd10;znf18;vdr;tgif1;cdc6;klf6;znf593;znf70;znf250;ern1;helt;c14orf39;tbx18;znf461;jun;znf2…	6.62e-12	14.486
	GO:0016071 mRNA metabolic process;	30	syncrip;rngtt;sfrs7;rbm39;ddx39;snrpf;hnrnpc;ern1;prpf19;gemin4;rnh1;lsm2;gspt1;pnpt1;snw1;zfp36l2;sfrs4;grsf1;ddx41;hnrpf;prpf40b;isy1;dgcr14;sfrs1;adar;tra2a;pabpc1;gemin8;eif4a3;rbm23	5.18e-08	2.33645
	GO:0031324 negative regulation of cellular metabolic process;	29	tgfb1;msx1;vdr;rbm9;tgif1;cdc6;hopx;znf593;dedd2;cdkn2d;ubp1;epc1;srp9;jun;dedd;snw1;rps14;irf7;snx6;bclaf1;zhx1;hdac5;foxe1;sin3a;mybbp1a;id2;csda;eif4a3;per1	8.56e-06	2.25857
	GO:0045934 negative regulation of nucleobase, nucleoside, nucleotide and nucleic acid metabolic process;	25	tgfb1;msx1;vdr;rbm9;tgif1;cdc6;hopx;znf593;dedd2;ubp1;epc1;dedd;snw1;rps14;irf7;bclaf1;snx6;zhx1;hdac5;foxe1;sin3a;mybbp1a;id2;csda;per1	2.58e-05	1.94704
	GO:0009056 catabolic process;	55	plcxd2;prima1;aldh4a1;nudt5;pdhb;dedd2;cul2;lipg;ddah2;rnh1;usp46;ppt1;plcd1;fbxo11;pnpt1;entpd4;zfp36l2;gldc;rnaset2;ahcy;mdh1;eno3;cln3;psmb3;got2;usp2;ate1;siah2;eif4a3;ampd3;usp19;gpi;psmb1;ube2g1;frap1;idh1;pnpla8;psma1;gspt1;adpgk;got1;psmc4;ddah1;dhps;gpx1;usp48;gch1;mdh1b;psmc3;afg3l2;derl3;ube2c;lysmd4;rnaseh1;fbxo44	4.31e-05	4.28349
	GO:0009892 negative regulation of metabolic process;	29	tgfb1;msx1;vdr;rbm9;tgif1;cdc6;hopx;znf593;dedd2;cdkn2d;ubp1;epc1;srp9;jun;dedd;snw1;rps14;irf7;snx6;bclaf1;zhx1;hdac5;foxe1;sin3a;mybbp1a;id2;csda;eif4a3;per1	0.000317938215825911	2.25857
	GO:0044248 cellular catabolic process;	45	prima1;aldh4a1;nudt5;pdhb;dedd2;cul2;ddah2;rnh1;usp46;ppt1;fbxo11;pnpt1;entpd4;zfp36l2;gldc;rnaset2;ahcy;mdh1;eno3;psmb3;got2;usp2;ate1;siah2;eif4a3;ampd3;usp19;gpi;psmb1;ube2g1;idh1;psma1;gspt1;got1;adpgk;ddah1;dhps;gpx1;usp48;gch1;mdh1b;derl3;ube2c;lysmd4;rnaseh1	0.000581017299389053	3.50467
	GO:0043285 biopolymer catabolic process;	29	psmb1;dedd2;cul2;ube2g1;frap1;psma1;rnh1;usp46;ppt1;gspt1;fbxo11;pnpt1;zfp36l2;psmc4;rnaset2;usp48;psmc3;afg3l2;cln3;derl3;ube2c;psmb3;usp2;ate1;siah2;eif4a3;rnaseh1;usp19;fbxo44	0.00079549878577775	2.25857
	GO:0006401 RNA catabolic process;	8	rnaset2;dedd2;rnh1;gspt1;pnpt1;rnaseh1;eif4a3;zfp36l2	0.0010942095325231	0.623053
	GO:0007005 mitochondrion organization and biogenesis;	11	pim2;c3orf31;bhlhb8;opa1;gpx1;timm13;fis1;ucp2;grpel1;timm8a;sod2	0.00129321222721571	0.856698
	GO:0009057 macromolecule catabolic process;	35	nudt5;pdhb;dedd2;cul2;rnh1;usp46;ppt1;fbxo11;pnpt1;zfp36l2;rnaset2;mdh1;eno3;cln3;psmb3;usp2;ate1;siah2;eif4a3;usp19;gpi;psmb1;frap1;ube2g1;psma1;gspt1;adpgk;psmc4;usp48;psmc3;afg3l2;derl3;ube2c;rnaseh1;fbxo44	0.00345110486262497	2.72586
	GO:0007584 response to nutrient;	7	col1a1;ddah2;cdkn2d;ensa;dom3z;stc2;frap1	0.00351987920904597	0.545171
	GO:0016072 rRNA metabolic process;	9	npm3;rps14;tfb1m;dedd2;pdcd11;fbl;gemin4;exosc5;eif4a3	0.0054992658174297	0.700935
	GO:0031667 response to nutrient levels;	8	col1a1;ddah2;cdkn2d;nuak2;ensa;dom3z;stc2;frap1	0.00608524835186751	0.623053
	GO:0009310 amine catabolic process;	9	gldc;ddah1;aldh4a1;dhps;ahcy;gch1;ddah2;got2;got1	0.0233964451074174	0.700935
	GO:0030163 protein catabolic process;	21	psmb1;cul2;ube2g1;frap1;psma1;ppt1;usp46;fbxo11;psmc4;usp48;psmc3;afg3l2;cln3;derl3;ube2c;psmb3;usp2;ate1;siah2;usp19;fbxo44	0.0253118896830982	1.63551
	GO:0044270 nitrogen compound catabolic process;	9	gldc;ddah1;aldh4a1;dhps;ahcy;gch1;ddah2;got2;got1	0.025977040354798	0.700935
	GO:0044265 cellular macromolecule catabolic process;	28	gpi;nudt5;psmb1;pdhb;dedd2;cul2;ube2g1;psma1;rnh1;usp46;gspt1;fbxo11;pnpt1;adpgk;zfp36l2;rnaset2;usp48;mdh1;eno3;derl3;ube2c;psmb3;usp2;ate1;siah2;eif4a3;rnaseh1;usp19	0.026593476116865	2.18069
	GO:0006839 mitochondrial transport;	6	ucp2;grpel1;c3orf31;timm8a;bhlhb8;timm13	0.02999209466297	0.46729
	GO:0048878 chemical homeostasis;	18	ednrb;tgfb1;trpv4;vdr;tpt1;bhlhb8;edg3;glra1;cln3;nhedc1;fth1;rhcg;ppt1;edg2;cdk5;npc1;avpr1b;mt2a	0.0415819510370305	1.40187
	GO:0009063 amino acid catabolic process;	8	gldc;ddah1;aldh4a1;ahcy;gch1;ddah2;got2;got1	0.0424157513020344	0.623053
	GO:0045792 negative regulation of cell size;	6	tgfb1;cdkn2d;ppt1;caprin2;sertad3;scgb3a1	0.0452035290014156	0.46729
Cell cycle and growth	GO:0007049 cell cycle;	64	mcm6;gas7;shc1;cul2;rap1a;tubb3;lats2;rbl1;sc65;s100a6;siah2;afap1l2;pim2;tubb2b;cdk4;jub;wt1;mcm2;pbk;rassf1;ccnc;gfi1;mcm7;dlg7;mutyh;mki67;cdc6;ckap5;spag5;ern1;cdc25c;rb1cc1;cdkn2d;hectd3;smc2;cdc25a;dync1h1;fhit;rgs2;cenpe;clspn;cdk5;mtss1;mphosph6;pard3;avpi1;stag2;tgfb1;plk2;bub1;nek2;eif4g2;gspt1;cdc27;mns1;map3k11;rprm;ccnt1;stag1;prmt5;aurkb;ube2c;ppp1cc;rassf2	5.75e-13	4.98442
	GO:0000278 mitotic cell cycle;	32	dlg7;cdc6;shc1;cul2;spag5;cdkn2d;cdc25c;tubb3;lats2;hectd3;smc2;dync1h1;cdc25a;cenpe;mphosph6;afap1l2;stag2;tubb2b;tgfb1;plk2;cdk4;nek2;bub1;gspt1;cdc27;map3k11;pbk;stag1;prmt5;aurkb;ube2c;gfi1	1.18e-10	2.49221
	GO:0022402 cell cycle process;	49	dlg7;gas7;mutyh;cdc6;shc1;cul2;spag5;ckap5;ern1;cdkn2d;rb1cc1;cdc25c;rap1a;tubb3;lats2;rbl1;sc65;hectd3;smc2;dync1h1;cdc25a;fhit;cenpe;mphosph6;mtss1;stag2;afap1l2;pim2;tgfb1;tubb2b;cdk4;nek2;bub1;eif4g2;gspt1;cdc27;mns1;map3k11;rprm;ccnt1;wt1;pbk;stag1;prmt5;rassf1;ube2c;aurkb;rassf2;gfi1	1.68e-10	3.8162
	GO:0008283 cell proliferation;	53	ifrd2;dlg7;rbm9;cdc6;mki67;shc1;cul2;cdkn2d;prpf19;cdc25c;tbx18;erf;zfp36l2;pcna;pdf;pold4;mnt;kitlg;prkrir;edg3;cdc25a;s100a6;cdk5;clk1;osr2;pim2;tgfb1;cdk4;rarres1;abi1;ets1;bub1;scgb3a1;fth1;hbegf;jag1;cdc27;prkd1;znf259;hoxd13;pdgfra;pbef1;map3k11;foxc2;dhps;gpx1;prmt5;acvrl1;traip;c6orf108;tob2;gjb6;smad1	4.61e-09	4.12773
	GO:0022403 cell cycle phase;	32	stag2;pim2;tgfb1;tubb2b;dlg7;cdc6;shc1;cdk4;cul2;spag5;bub1;nek2;cdkn2d;cdc25c;gspt1;cdc27;mns1;tubb3;lats2;map3k11;sc65;hectd3;smc2;stag1;pbk;prmt5;cdc25a;cenpe;ube2c;aurkb;mphosph6;gfi1	2.34e-08	2.49221
	GO:0000087 M phase of mitotic cell cycle;	23	stag2;tgfb1;tubb2b;dlg7;cdc6;shc1;spag5;bub1;nek2;cdc25c;cdc27;tubb3;lats2;hectd3;smc2;stag1;pbk;prmt5;cdc25a;cenpe;ube2c;aurkb;mphosph6	5.28e-07	1.79128
	GO:0000074 regulation of progression through cell cycle;	29	afap1l2;tgfb1;dlg7;gas7;mutyh;cdc6;shc1;cul2;bub1;nek2;ern1;cdkn2d;rb1cc1;cdc25c;eif4g2;rap1a;lats2;rbl1;hectd3;rprm;ccnt1;wt1;prmt5;cdc25a;rassf1;fhit;ube2c;rassf2;mtss1	7.74e-07	2.25857
	GO:0051726 regulation of cell cycle;	29	afap1l2;tgfb1;dlg7;gas7;mutyh;cdc6;shc1;cul2;bub1;nek2;ern1;cdkn2d;rb1cc1;cdc25c;eif4g2;rap1a;lats2;rbl1;hectd3;rprm;ccnt1;wt1;prmt5;cdc25a;rassf1;fhit;ube2c;rassf2;mtss1	1.36e-06	2.25857
	GO:0000279 M phase;	26	stag2;pim2;tgfb1;tubb2b;dlg7;cdc6;shc1;spag5;bub1;nek2;cdc25c;cdc27;mns1;tubb3;lats2;sc65;hectd3;smc2;stag1;pbk;prmt5;cdc25a;cenpe;ube2c;aurkb;mphosph6	1.49e-06	2.02492
	GO:0007067 mitosis;	22	stag2;tgfb1;tubb2b;dlg7;cdc6;shc1;spag5;bub1;nek2;cdc25c;cdc27;tubb3;lats2;hectd3;smc2;stag1;pbk;prmt5;cdc25a;cenpe;ube2c;aurkb	1.79e-06	1.7134
	GO:0051301 cell division;	21	stag2;hoxb4;cdc6;cdk4;spag5;bub1;nek2;cdc25c;rock2;lats2;smc2;ccnt1;stag1;cdc25a;cenpe;ube2c;aurkb;ppp1cc;cdk5;ccnc;pard3	2.33e-05	1.63551
	GO:0042127 regulation of cell proliferation;	30	osr2;tgfb1;rbm9;cdc6;shc1;cdk4;cul2;rarres1;ets1;abi1;scgb3a1;fth1;cdkn2d;tbx18;hbegf;jag1;hoxd13;pbef1;dhps;pdf;gpx1;pold4;mnt;acvrl1;prkrir;edg3;tob2;s100a6;gjb6;smad1	0.000581176726746029	2.33645
	GO:0045786 negative regulation of progression through cell cycle;	17	tgfb1;gas7;mutyh;cul2;ern1;cdkn2d;rb1cc1;eif4g2;rap1a;lats2;rbl1;rprm;wt1;rassf1;fhit;rassf2;mtss1	0.00241478757968558	1.32399
	GO:0007088 regulation of mitosis;	9	tgfb1;hectd3;dlg7;shc1;prmt5;bub1;nek2;ube2c;cdc25c	0.00273715007367759	0.700935
	GO:0000082 G1/S transition of mitotic cell cycle;	6	cdkn2d;gspt1;cdk4;cul2;gfi1;lats2	0.00665306343491001	0.46729
	GO:0051329 interphase of mitotic cell cycle;	9	map3k11;cdc6;cdk4;cul2;cdc25c;cdkn2d;gspt1;gfi1;lats2	0.0128674041082456	0.700935
	GO:0051325 interphase;	9	map3k11;cdc6;cdk4;cul2;cdc25c;cdkn2d;gspt1;gfi1;lats2	0.0179098979895311	0.700935
	GO:0030308 negative regulation of cell growth;	6	tgfb1;cdkn2d;ppt1;caprin2;sertad3;scgb3a1	0.0426644190872937	0.46729
Cell signaling	GO:0007242 intracellular signaling cascade;	100	rasgrp1;rapgef6;rbm9;dvl2;shc1;dedd2;c1orf89;arl5a;abr;fhl2;plcd1;rab3d;htr7;gadd45g;rasl10a;adora2a;rap1a;tnfrsf10b;lats2;tbc1d9;sh3bp5;rbj;plekhg5;depdc1;sod2;siah2;grm2;ednrb;pim2;vdac1;sar1b;map4k5;tmed4;p2ry6;arhgef19;prkd1;mt2a;ddah1;gpx1;rassf1;derl3;c6orf170;nrtn;dcdc2;ect2;gna13;mknk1;tnik;plcxd2;ltbr;dgkh;rfc4;spag5;ern1;ddah2;rb1cc1;ppt1;rock2;als2;pcna;mcl1;bhlhb8;edg3;pdzd8;elmo1;car…	1.53e-06	7.78816
	GO:0007169 transmembrane receptor protein tyrosine kinase signaling pathway;	18	afap1l2;shc1;abi1;fn1;hbegf;otx2;pdgfra;fibp;foxc2;mapk8ip2;ddr1;snx6;rgs2;nrtn;cdk5;ncoa4;mtss1;kdr	0.000139285719679882	1.40187
	GO:0048015 phosphoinositide-mediated signaling;	15	pcna;ednrb;drd2;dgkh;rfc4;pi4kb;spag5;ube2c;gpr139;agk;p2ry6;edg2;pik3c2b;avpr1b;pard3	0.000178749019397907	1.16822
	GO:0019932 second-messenger-mediated signaling;	21	ednrb;drd2;dgkh;rfc4;pi4kb;gpr3;spag5;gpr139;p2ry6;edg2;htr7;adora2a;avpr1b;pcna;bhlhb8;edg3;ube2c;agk;pik3c2b;grm2;pard3	0.000180622327371797	1.63551
	GO:0045859 regulation of protein kinase activity;	19	map4k5;dgkh;cdc6;shc1;ern1;cdkn2d;cdc25c;tnfrsf10a;gadd45g;als2;tnfrsf10b;lats2;map3k11;ccnt1;cdc25a;agk;cdk5;pard3;avpi1	0.000317425585009152	1.47975
	GO:0043085 positive regulation of catalytic activity;	20	mtch1;xrcc4;map4k5;dgkh;shc1;ern1;edg2;tnfrsf10a;gspt1;gadd45g;adora2a;avpr1b;als2;tnfrsf10b;map3k11;serinc5;agk;cdk5;pard3;avpi1	0.000319380146643757	1.55763
	GO:0007167 enzyme linked receptor protein signaling pathway;	22	afap1l2;tgfb1;jak1;shc1;abi1;fn1;hbegf;otx2;pdgfra;foxc2;fibp;mapk8ip2;snx6;ddr1;acvrl1;rgs2;nrtn;cdk5;ncoa4;smad1;mtss1;kdr	0.000482107495822044	1.7134
	GO:0007219 Notch signaling pathway;	8	foxc2;heyl;sel1l;maml3;adam17;adam10;dtx1;jag1	0.00193334639296656	0.623053
	GO:0045860 positive regulation of protein kinase activity;	13	map3k11;map4k5;dgkh;shc1;ern1;agk;tnfrsf10a;cdk5;gadd45g;als2;tnfrsf10b;pard3;avpi1	0.00523440176731561	1.01246
	GO:0033674 positive regulation of kinase activity;	13	map3k11;map4k5;dgkh;shc1;ern1;agk;tnfrsf10a;cdk5;gadd45g;als2;tnfrsf10b;pard3;avpi1	0.00626770753481712	1.01246
	GO:0007243 protein kinase cascade;	23	ltbr;jak1;map4k5;tmed4;plk2;shc1;rb1cc1;edg2;tnfrsf10a;gadd45g;tnfrsf10b;lats2;map3k11;mapk8ip2;plekhg5;nrtn;ect2;gna13;mknk1;smad1;tnik;wnk3;avpi1	0.00943422472033914	1.79128
	GO:0007200 G-protein signaling, coupled to IP3 second messenger (phospholipase C activating);	9	ednrb;drd2;dgkh;gpr139;agk;p2ry6;edg2;avpr1b;pard3	0.015970020155786	0.700935
	GO:0000079 regulation of cyclin-dependent protein kinase activity;	6	cdkn2d;cdc25c;ccnt1;cdc6;cdc25a;lats2	0.0326582015215983	0.46729
	GO:0007165 signal transduction;	189	rasgrp1;rapgef6;radil;crabp2;stc2;arl5a;abr;fhl2;plcd1;gadd45g;rasl10a;adora2a;rap1a;tnfrsf10b;fibp;tbc1d9;rbj;lrrfip2;cxcr7;prokr2;glra1;depdc1;s100a6;coro1c;hbs1l;grm2;pde11a;kdr;afap1l2;vdac1;tmed4;wnt2b;ppp1r1a;p2ry6;dtx1;pf4;pdgfra;pbef1;ddah1;snx6;traip;c6orf170;nrtn;gna13;gabra4;tnik;plcxd2;vdr;dgkh;gper;gprc5c;ern1;pcna;tmem11;bhlhb8;rhpn2;prkrir;pdzd8;gpr157;elmo1;grik2;myo10;carhsp1;cdk…	0.0326582015215983	14.7196
	GO:0043549 regulation of kinase activity;	20	map4k5;dgkh;cdc6;shc1;ern1;cdkn2d;cdc25c;tnfrsf10a;gadd45g;als2;tnfrsf10b;lats2;map3k11;rbl1;ccnt1;cdc25a;agk;cdk5;pard3;avpi1	9.64e-05	1.55763
Apoptosis and cell death	GO:0008219 cell death;	58	ltbr;yars;dedd2;cul2;pdcd7;ern1;ddah2;cdkn2d;rb1cc1;ppt1;aptx;zmat3;nuak2;amigo2;gadd45g;adora2a;tnfrsf10b;phlda2;hspa9;mcl1;pax3;ddx41;becn1;mnt;bclaf1;cbx4;cln3;elmo1;grik2;egln3;cdk5;sod2;siah2;mtch1;pim2;tgfb1;vdac1;atg5;opa1;qrich1;fis1;tnfrsf10a;gspt1;dad1;eif4g2;dedd;dap;setx;foxc2;tpt1;gpx1;gch1;mapk8ip2;traip;dnase2;gjb6;pdcd10;bcl2l12	1.45e-07	4.51713
	GO:0016265 death;	58	ltbr;yars;dedd2;cul2;pdcd7;ern1;ddah2;cdkn2d;rb1cc1;ppt1;aptx;zmat3;nuak2;amigo2;gadd45g;adora2a;tnfrsf10b;phlda2;hspa9;mcl1;pax3;ddx41;becn1;mnt;bclaf1;cbx4;cln3;elmo1;grik2;egln3;cdk5;sod2;siah2;mtch1;pim2;tgfb1;vdac1;atg5;opa1;qrich1;fis1;tnfrsf10a;gspt1;dad1;eif4g2;dedd;dap;setx;foxc2;tpt1;gpx1;gch1;mapk8ip2;traip;dnase2;gjb6;pdcd10;bcl2l12	1.45e-07	4.51713
	GO:0006915 apoptosis;	54	ltbr;yars;dedd2;cul2;pdcd7;ern1;ddah2;cdkn2d;rb1cc1;ppt1;zmat3;nuak2;gadd45g;adora2a;tnfrsf10b;phlda2;hspa9;mcl1;pax3;ddx41;becn1;mnt;bclaf1;cbx4;cln3;elmo1;grik2;egln3;cdk5;sod2;siah2;mtch1;pim2;tgfb1;vdac1;atg5;opa1;qrich1;fis1;tnfrsf10a;gspt1;dad1;dedd;dap;foxc2;tpt1;gpx1;gch1;mapk8ip2;traip;dnase2;gjb6;pdcd10;bcl2l12	6.89e-07	4.20561
	GO:0043067 programmed cell death#regulation of programmed cell death;	37	dedd2;cul2;pdcd7;ern1;ddah2;cdkn2d;rb1cc1;ppt1;nuak2;amigo2;tnfrsf10b;hspa9;mcl1;becn1;mnt;bclaf1;cbx4;cln3;grik2;cdk5;sod2;mtch1;pim2;tgfb1;opa1;qrich1;tnfrsf10a;dad1;gspt1;dedd;dap;foxc2;gpx1;tpt1;gch1;mapk8ip2;traip	6.34e-05	2.88162
	GO:0043069 negative regulation of programmed cell death;	19	pim2;opa1;ddah2;cdkn2d;rb1cc1;ppt1;dad1;nuak2;amigo2;hspa9;mcl1;foxc2;becn1;gpx1;tpt1;mapk8ip2;cln3;cbx4;sod2	0.000167320132462457	1.47975
	GO:0042981 regulation of apoptosis;	35	dedd2;cul2;pdcd7;ern1;ddah2;cdkn2d;rb1cc1;ppt1;nuak2;tnfrsf10b;hspa9;mcl1;becn1;mnt;bclaf1;cbx4;cln3;cdk5;sod2;mtch1;pim2;tgfb1;opa1;qrich1;tnfrsf10a;dad1;gspt1;dedd;dap;foxc2;gpx1;tpt1;gch1;mapk8ip2;traip	0.000394056529177566	2.72586
	GO:0043066 negative regulation of apoptosis;	18	pim2;opa1;ddah2;cdkn2d;rb1cc1;ppt1;dad1;nuak2;hspa9;mcl1;foxc2;becn1;gpx1;tpt1;mapk8ip2;cln3;cbx4;sod2	0.000637471413711121	1.40187
	GO:0008632 apoptosis#apoptotic program;	11	mtch1;mcl1;pim2;vdac1;gpx1;dedd2;ppt1;tnfrsf10a;gspt1;sod2;tnfrsf10b	0.00129321222721571	0.856698
	GO:0006916 anti-apoptosis;	13	mcl1;pim2;foxc2;becn1;tpt1;opa1;gpx1;mapk8ip2;cbx4;ddah2;cdkn2d;dad1;hspa9	0.0115879500613651	1.01246
	GO:0043068 positive regulation of programmed cell death;	16	mtch1;tgfb1;gpx1;gch1;dedd2;cul2;bclaf1;pdcd7;traip;ern1;grik2;tnfrsf10a;cdk5;dedd;dap;tnfrsf10b	0.0425505220298821	1.24611
	GO:0012501 programmed cell death;	55	ltbr;yars;dedd2;cul2;pdcd7;ern1;ddah2;cdkn2d;rb1cc1;ppt1;zmat3;nuak2;amigo2;gadd45g;adora2a;tnfrsf10b;phlda2;hspa9;mcl1;pax3;ddx41;becn1;mnt;bclaf1;cbx4;cln3;elmo1;grik2;egln3;cdk5;sod2;siah2;mtch1;pim2;tgfb1;vdac1;atg5;opa1;qrich1;fis1;tnfrsf10a;gspt1;dad1;dedd;dap;foxc2;tpt1;gpx1;gch1;mapk8ip2;traip;dnase2;gjb6;pdcd10;bcl2l12	3.66e-07	4.28349
	GO:0012502 induction of programmed cell death;	14	tgfb1;gpx1;gch1;dedd2;cul2;bclaf1;pdcd7;traip;ern1;grik2;tnfrsf10a;dedd;dap;tnfrsf10b	0.0408420982378723	1.09034
Gene expression	GO:0010467 gene expression;	268	cggbp1;mcm6;crabp2;hopx;ddx39;hnrnpc;znf816a;brdt;znf558;gemin4;hemk1;fhl2;exosc5;adora2a;snw1;znf33b;tada3l;mnt;mrps15;fezf1;nfxl1;gemin8;csda;hbs1l;afap1l2;znf644;pum1;nkx2-8;irx1;znf418;znf615;vezf1;dtx1;irf7;snx6;zbtb5;vsx1;ccnc;zfp30;mrps18a;gfi1;znf18;vdr;klf6;znf593;pdcd7;fbl;ern1;lsm2;znf461;dlx1;ints4;pdf;twistnb;prpf40b;zbtb48;rpl8;carhsp1;adar;mrps25;znf266;rbm23;znf674;msx1;edf1;rdbp;…	1.5e-16	20.8723
	GO:0010468 gene expression#regulation of gene expression;	196	cggbp1;mcm6;evx2;lcorl;crabp2;hopx;tarbp2;hmx2;zbtb7b;znf816a;brdt;znf558;chd1;hemk1;fhl2;adora2a;snw1;znf33b;tada3l;rbl1;mnt;znf236;fezf1;nfxl1;csda;znf34;afap1l2;znf644;pum1;nkx2-8;irx1;batf3;znf418;znf615;tbx20;znf564;vezf1;znf550;znf367;foxb2;dicer1;wt1;irf7;mcm2;satb2;snx6;zbtb5;vsx1;bhlhb5;ccnc;zfp30;zbtb3;gfi1;sox7;hoxd10;znf18;vdr;tgif1;klf6;znf593;znf70;mtif2;znf250;ern1;helt;c14orf39;tb…	1.87e-13	15.2648
	GO:0006351 transcription, DNA-dependent;	180	cggbp1;mcm6;evx2;lcorl;crabp2;hopx;tarbp2;hmx2;zbtb7b;znf816a;brdt;znf558;chd1;fhl2;adora2a;snw1;znf33b;tada3l;rbl1;mnt;znf236;fezf1;nfxl1;csda;znf34;afap1l2;znf644;nkx2-8;irx1;batf3;znf418;znf615;tbx20;znf564;vezf1;znf550;znf367;dtx1;foxb2;wt1;irf7;mcm2;satb2;zbtb5;vsx1;bhlhb5;ccnc;zfp30;zbtb3;gfi1;sox7;hoxd10;znf18;vdr;tgif1;klf6;znf593;znf70;znf250;ern1;helt;tbx18;znf461;jun;znf25;erf;znf394;d…	2.41e-13	14.0187
	GO:0032774 RNA biosynthetic process;	180	cggbp1;mcm6;evx2;lcorl;crabp2;hopx;tarbp2;hmx2;zbtb7b;znf816a;brdt;znf558;chd1;fhl2;adora2a;snw1;znf33b;tada3l;rbl1;mnt;znf236;fezf1;nfxl1;csda;znf34;afap1l2;znf644;nkx2-8;irx1;batf3;znf418;znf615;tbx20;znf564;vezf1;znf550;znf367;dtx1;foxb2;wt1;irf7;mcm2;satb2;zbtb5;vsx1;bhlhb5;ccnc;zfp30;zbtb3;gfi1;sox7;hoxd10;znf18;vdr;tgif1;klf6;znf593;znf70;znf250;ern1;helt;tbx18;znf461;jun;znf25;erf;znf394;d…	2.43e-13	14.0187
	GO:0006355 regulation of transcription, DNA-dependent;	176	cggbp1;mcm6;evx2;lcorl;crabp2;hopx;tarbp2;hmx2;zbtb7b;znf816a;brdt;znf558;chd1;fhl2;adora2a;snw1;znf33b;tada3l;rbl1;mnt;znf236;fezf1;nfxl1;csda;znf34;afap1l2;znf644;nkx2-8;irx1;batf3;znf418;znf615;tbx20;znf564;vezf1;znf550;znf367;foxb2;wt1;irf7;mcm2;satb2;zbtb5;vsx1;bhlhb5;ccnc;zfp30;zbtb3;gfi1;sox7;hoxd10;znf18;vdr;tgif1;klf6;znf593;znf70;znf250;ern1;helt;tbx18;znf461;jun;znf25;erf;znf394;dlx1;b…	3.49e-13	13.7072
	GO:0045449 regulation of transcription;	181	cggbp1;mcm6;evx2;lcorl;crabp2;hopx;tarbp2;hmx2;zbtb7b;znf816a;brdt;znf558;chd1;fhl2;adora2a;snw1;znf33b;tada3l;rbl1;mnt;znf236;fezf1;nfxl1;csda;znf34;afap1l2;znf644;nkx2-8;irx1;batf3;znf418;znf615;tbx20;znf564;vezf1;znf550;znf367;foxb2;wt1;irf7;mcm2;satb2;snx6;zbtb5;vsx1;bhlhb5;ccnc;zfp30;zbtb3;gfi1;sox7;hoxd10;znf18;vdr;tgif1;klf6;znf593;znf70;znf250;ern1;helt;c14orf39;tbx18;znf461;jun;znf25;erf…	4.99e-11	14.0966
	GO:0006350 transcription;	186	cggbp1;mcm6;evx2;lcorl;crabp2;hopx;tarbp2;hmx2;zbtb7b;znf816a;brdt;znf558;chd1;fhl2;adora2a;snw1;znf33b;tada3l;rbl1;mnt;znf236;fezf1;nfxl1;csda;znf34;afap1l2;znf644;nkx2-8;irx1;batf3;znf418;znf615;tbx20;znf564;vezf1;znf550;znf367;dtx1;foxb2;wt1;irf7;mcm2;satb2;snx6;zbtb5;vsx1;bhlhb5;ccnc;zfp30;zbtb3;gfi1;sox7;hoxd10;znf18;vdr;tgif1;klf6;znf593;znf70;znf250;ern1;helt;c14orf39;tbx18;znf461;jun;znf2…	8.29e-11	14.486
	GO:0006396 RNA processing;	43	trmt1;rngtt;rbm39;ddx39;dedd2;snrpf;pdcd7;hnrnpc;fbl;ern1;prpf19;trit1;gemin4;lsm2;exosc5;pnpt1;snw1;sfrs4;ddx17;ints4;grsf1;ddx41;hnrpf;prpf40b;dgcr14;sfrs1;adar;tra2a;pabpc1;gemin8;eif4a3;rbm23;trdmt1;syncrip;npm3;sfrs7;pus7;pdcd11;setx;dicer1;rps14;tfb1m;isy1	4.38e-10	3.34891
	GO:0006366 transcription from RNA polymerase II promoter;	48	tfcp2;tgif1;max;hopx;znf593;tarbp2;ubp1;chd1;jun;gata2;otx2;erf;snw1;med26;pax3;tada3l;bhlhb8;mnt;mef2d;maml3;cited1;csda;sod2;msx1;nkx2-8;mtf1;batf3;vezf1;klf16;epc1;znf367;dtx1;parp1;hoxd13;foxc2;ccnt1;irf7;gata4;neurog3;vsx1;foxe1;nfatc4;gtf2h4;pax2;id2;smad1;gfi1;sox7	2.87e-09	3.73832
	GO:0006397 mRNA processing;	26	syncrip;rngtt;sfrs7;rbm39;ddx39;snrpf;hnrnpc;ern1;prpf19;gemin4;lsm2;snw1;sfrs4;grsf1;ddx41;hnrpf;isy1;prpf40b;dgcr14;sfrs1;adar;tra2a;pabpc1;gemin8;eif4a3;rbm23	4.26e-08	2.02492
	GO:0008380 RNA splicing;	22	syncrip;sfrs7;rbm39;ddx39;snrpf;pdcd7;hnrnpc;prpf19;gemin4;lsm2;snw1;sfrs4;ddx41;hnrpf;isy1;prpf40b;dgcr14;sfrs1;pabpc1;tra2a;gemin8;eif4a3	3.5e-07	1.7134
	GO:0006357 regulation of transcription from RNA polymerase II promoter;	32	msx1;tfcp2;mtf1;tgif1;hopx;znf593;tarbp2;vezf1;ubp1;klf16;epc1;chd1;znf367;jun;otx2;erf;snw1;med26;tada3l;foxc2;bhlhb8;irf7;neurog3;maml3;foxe1;cited1;csda;id2;sod2;smad1;gfi1;sox7	2.52e-06	2.49221
	GO:0016481 negative regulation of transcription;	24	tgfb1;msx1;vdr;rbm9;tgif1;hopx;znf593;dedd2;ubp1;epc1;dedd;snw1;rps14;irf7;bclaf1;snx6;zhx1;hdac5;foxe1;sin3a;mybbp1a;id2;csda;per1	1.11e-05	1.86916
	GO:0006364 rRNA processing;	8	fbl;gemin4;npm3;rps14;tfb1m;exosc5;eif4a3;pdcd11	0.0158623470679641	0.623053
	GO:0040029 regulation of gene expression, epigenetic;	7	epc1;hemk1;gpx1;trdmt1;dicer1;hdac5;phlda2	0.0325596157529585	0.545171
	GO:0000377 RNA splicing, via transesterification reactions with bulged adenosine as nucleophile;	7	mcm9;mcm6;cdc6;mcm2;mcm7	0.0426644190872937	0.545171
	GO:0000398 nuclear mRNA splicing, via spliceosome;	7	sfrs1;lsm2;tra2a;gemin8;ddx39;snw1;hnrnpc	0.0426644190872937	0.545171
	GO:0000375 RNA splicing, via transesterification reactions;	7	sfrs1;lsm2;tra2a;gemin8;ddx39;snw1;hnrnpc	0.0426644190872937	0.545171
Response to stimulus	GO:0042221 response to chemical stimulus;	38	ndufa12;pdcd7;stc2;ern1;ddah2;cdkn2d;ccl27;mvp;mbl2;aptx;npc1;adora2a;als2;lats2;col1a1;steap2;ucp2;grik2;dom3z;sod2;tgfb1;abcg2;mtf1;dnajb5;frap1;idh1;pf4;dicer1;mt2a;foxc2;ccl25;gpx1;ensa;bcar3;eif2b3;derl3;cuta;acp2	4.05e-05	2.9595
	GO:0006950 response to stress;	60	xrcc4;rfc4;mutyh;ndufa12;hopx;ern1;ddah2;cdkn2d;prpf19;mbl2;aptx;zmat3;nuak2;gadd45g;adora2a;als2;ninj1;pcna;col1a1;ly75;prkrir;edg3;rtn4rl2;hdac5;cdo1;ucp2;hpse;clspn;csda;sod2;dom3z;polq;afap1l2;tgfb1;polg2;map4k5;dnajb5;fn1;idh1;hbegf;fancf;f3;avpr1b;pf4;parp1;setx;ccl25;trpv4;gpx1;acvrl1;xrcc1;dclre1c;eif2b3;cldn3;derl3;nfatc4;gtf2h4;gna13;tnik;mcm7	0.00200805063222632	4.6729
	GO:0009605 response to external stimulus;	36	hopx;stc2;ddah2;cdkn2d;ccl27;mbl2;nuak2;adora2a;ninj1;col1a1;ly75;edg3;rtn4rl2;glra1;hdac5;cdo1;hpse;dom3z;per1;afap1l2;tgfb1;opn1lw;mkks;frap1;fn1;hbegf;f3;nr2f6;pf4;trpv4;ccl25;ensa;acvrl1;nfatc4;gna13;gfi1	0.00202290078535956	2.80374
	GO:0009991 response to extracellular stimulus;	8	col1a1;ddah2;cdkn2d;nuak2;ensa;dom3z;stc2;frap1	0.0103755951665682	0.623053
	*GO:0006955 immune response;	17	gpi;tgfb1;ltbr;ets1;ncf4;fth1;ccl27;mbl2;f3;gem;pf4;ly75;ulbp2;ccl25;ddx58;dclre1c;samhd1	0.0167573527240563	1.32399
	GO:0010035 response to inorganic substance;	6	col1a1;cuta;gpx1;mtf1;npc1;mt2a	0.0175083175632437	0.46729
	GO:0009628 response to abiotic stimulus;	12	col1a1;xrcc4;trpv4;opn1lw;gpx1;mkks;eif2b3;cdkn2d;nr2f6;csda;avpr1b;gfi1	0.0405264148642337	0.934579
	GO:0042060 wound healing;	10	tgfb1;hopx;acvrl1;rtn4rl2;hbegf;gna13;f3;adora2a;pf4;ninj1	0.0516885027252596	0.778816
	*GO term under-represented

## Sheet: Methylated gene promoters
	Table S2B. Gostat analysis of methylated gene promoters in LATE passages of hBM-MSCs
Category	GO term	No Genes	Gene Names	p value	%
Development and differentiation	GO:0016043 cellular component organization and biogenesis;	70	shprh;utp6;lysmd3;fgfr2;tsg101;scrn1;srrp35;scamp2;myh11;stx16;hsp90aa1;pfn4;arfgef1;ipo8;map4;med7;dcbld2;dnajc1;nola2;ranbp9;trps1;tmem48;snapc5;mterfd3;gli3;tfcp2l1;hp1bp3;tceb2;brca1;mtif3;ppp2ca;cdc42bpa;dimt1l;cebpa;nol8;sar1a;sfrs2ip;atp2c1;m6pr;rictor;pot1;snap91;exosc6;atpaf1;nup210;stx18;kif3a;sgms1;rps6ka5;synj1;setd7;igfbp7;reln;utp15;pkdrej;fmnl3;med4;smarce1;dnajc19;kif14;kptn;sec24…	3.92e-05	17.2414
	GO:0032502 developmental process;	69	lig1;sgpp1;col7a1;ndufv2;fgfr2;tsg101;rapgef5;myh11;flt1;hoxa4;casp6;cdc2;slc40a1;pogz;chrdl2;prok2;bcl2l2;scmh1;dcbld2;sri;atxn2;ezh1;trps1;sox3;gli3;tfcp2l1;tbr1;sox18;brca1;glo1;ntrk3;nme6;kiaa1598;fam130a1;ercc3;ppp2ca;cul3;spata4;cebpa;rttn;nol8;atp2c1;igsf10;rictor;limd1;ttpa;sema5a;sgms1;rcan1;matn3;mesp1;igfbp7;reln;cyfip2;eif2ak2;bex1;dnajc19;ywhaz;figla;ca10;ndrg2;ndrg3;ryk;odc1;cnfn;fa…	0.000217160405029518	16.9951
	GO:0048856 anatomical structure development;	46	lig1;col7a1;ntrk3;ercc3;ndufv2;ppp2ca;fgfr2;tsg101;rapgef5;cebpa;nol8;igsf10;atp2c1;myh11;flt1;sgms1;hoxa4;sema5a;rcan1;matn3;igfbp7;reln;slc40a1;bex1;dnajc19;chrdl2;prok2;scmh1;dcbld2;sri;ezh1;trps1;ca10;ndrg2;ndrg3;sox3;ryk;gli3;tfcp2l1;odc1;cnfn;fam107a;prkcq;tbr1;tgfa;sox18	0.000490596105475475	11.33
	GO:0009653 anatomical structure morphogenesis;	26	reln;lig1;slc40a1;ercc3;ppp2ca;fgfr2;tsg101;prok2;scmh1;dcbld2;nol8;ezh1;ndrg3;sox3;ryk;gli3;flt1;tfcp2l1;cnfn;fam107a;sgms1;hoxa4;prkcq;tgfa;sox18;igfbp7	0.00657222056413352	6.40394
	GO:0008361 cell morphogenesis#regulation of cell size;	10	ndrg3;ppp2ca;fgfr2;tsg101;fam107a;sgms1;dcbld2;prkcq;igfbp7;nol8	0.00735701368670198	2.46305
	GO:0007276 gamete generation;	11	prkag1;gpr64;ndrg3;sox3;spag9;chek1;spata4;bcl2l2;prok2;figla;ccna1	0.0100557736884404	2.70936
	GO:0048869 cellular developmental process;	37	glo1;sgpp1;nme6;ntrk3;fam130a1;ercc3;ppp2ca;cul3;spata4;cebpa;igsf10;myh11;flt1;sgms1;sema5a;casp6;cdc2;reln;cyfip2;eif2ak2;bex1;ywhaz;chrdl2;bcl2l2;prok2;figla;atxn2;ndrg2;ndrg3;sox3;ryk;tfcp2l1;gli3;cnfn;pak7;sox18;brca1	0.0187238472207018	9.1133
	GO:0030154 cell differentiation;	37	glo1;sgpp1;nme6;ntrk3;fam130a1;ercc3;ppp2ca;cul3;spata4;cebpa;igsf10;myh11;flt1;sgms1;sema5a;casp6;cdc2;reln;cyfip2;eif2ak2;bex1;ywhaz;chrdl2;bcl2l2;prok2;figla;atxn2;ndrg2;ndrg3;sox3;ryk;tfcp2l1;gli3;cnfn;pak7;sox18;brca1	0.0187238472207018	9.1133
	GO:0007283 spermatogenesis;	9	prkag1;gpr64;ndrg3;sox3;spag9;bcl2l2;prok2;spata4;ccna1	0.0204057772418298	2.21675
	GO:0048232 male gamete generation;	9	prkag1;gpr64;ndrg3;sox3;spag9;bcl2l2;prok2;spata4;ccna1	0.0204057772418298	2.21675
	GO:0048513 multicellular organismal development#system development#organ development;	25	reln;col7a1;ercc3;ppp2ca;dnajc19;chrdl2;prok2;cebpa;sri;atp2c1;igsf10;trps1;ca10;myh11;sox3;ryk;gli3;flt1;tfcp2l1;odc1;cnfn;tbr1;matn3;tgfa;sox18	0.0398662432471112	6.15764
	GO:0048731 multicellular organismal development#system development;	32	col7a1;ntrk3;ercc3;ndufv2;ppp2ca;rapgef5;cebpa;igsf10;atp2c1;myh11;flt1;sema5a;rcan1;matn3;reln;bex1;dnajc19;prok2;chrdl2;sri;ca10;trps1;ndrg2;sox3;ryk;tfcp2l1;gli3;odc1;cnfn;tbr1;tgfa;sox18	0.0501979141363375	7.88177
	GO:0000902 cell morphogenesis;	13	reln;ndrg3;ppp2ca;ryk;tfcp2l1;fgfr2;tsg101;fam107a;sgms1;prkcq;dcbld2;nol8;igfbp7	0.0518660291495714	3.20197
	GO:0032989 cellular structure morphogenesis;	13	reln;ndrg3;ppp2ca;ryk;tfcp2l1;fgfr2;tsg101;fam107a;sgms1;prkcq;dcbld2;nol8;igfbp7	0.0518660291495714	3.20197
Metabolic process	GO:0044237 cellular metabolic process;	205	lig1;acot9;sgpp1;lmcd1;utp6;wsb2;tsg101;stk25;srrp35;echdc2;nt5c3;per2;brip1;znf300;homez;osbpl11;c14orf126;hoxa4;casp6;cdc2;fbxo42;tox3;ppp2cb;usp31;pskh2;dcp1a;larp6;pogz;scmh1;med7;dnajc1;nola2;zfp90;edem3;znf395;znf462;snapc5;hibadh;nek5;anapc1;mterfd3;gli3;tfcp2l1;dhx16;hp1bp3;tmprss2;hgsnat;coq3;chfr;ppp1r3c;tceb2;brca1;mtif3;kiaa0999;manba;nme6;ntrk3;gsr;ercc3;znf32;aff4;mcm3;dimt1l;pmm1;z…	1.78e-05	50.4926
	GO:0043283 biopolymer metabolic process;	140	lig1;lmcd1;utp6;wsb2;tsg101;stk25;srrp35;per2;brip1;znf300;homez;hoxa4;cdc2;fbxo42;tox3;ppp2cb;usp31;pskh2;dcp1a;larp6;scmh1;med7;nola2;zfp90;edem3;znf395;znf462;snapc5;nek5;anapc1;mterfd3;gli3;tfcp2l1;dhx16;hp1bp3;chfr;ppp1r3c;tceb2;brca1;kiaa0999;manba;ntrk3;ercc3;znf32;aff4;mcm3;dimt1l;zfx;cebpa;znf512b;nol8;prkag1;znf416;yes1;hecw2;znf699;setd7;gtf3c3;reln;utp15;kcnh5;ubqln1;rad51l3;ctbs;elof…	3.85e-05	34.4828
	GO:0044238 primary metabolic process;	203	lig1;acot9;sgpp1;lmcd1;utp6;wsb2;tsg101;stk25;srrp35;echdc2;nt5c3;per2;brip1;znf300;homez;osbpl11;c14orf126;hoxa4;casp6;cdc2;fbxo42;tox3;ppp2cb;usp31;pskh2;dcp1a;larp6;pogz;scmh1;med7;dnajc1;nola2;zfp90;edem3;znf395;znf462;snapc5;hibadh;nek5;anapc1;mterfd3;gli3;galnt3;tfcp2l1;dhx16;hp1bp3;tmprss2;hgsnat;chfr;ppp1r3c;tceb2;brca1;mtif3;kiaa0999;manba;nme6;ntrk3;ercc3;znf32;aff4;mcm3;dimt1l;pmm1;zfx…	3.92e-05	50
	GO:0016070 RNA metabolic process;	80	lmcd1;utp6;rbbp8;srrp35;znf585b;per2;brip1;ercc6;znf300;homez;tcea3;hoxa4;tox3;dcp1a;ell;larp6;scmh1;med7;zzz3;nola2;rp9;zbtb41;zfp90;ezh1;trps1;znf395;thoc1;znf462;snapc5;sox3;mterfd3;gli3;tfcp2l1;dhx16;glp-1;tbr1;dpf3;tceb2;brca1;sox18;znf780b;ercc3;znf32;ppp2ca;aff4;dimt1l;mcm3;prdm4;nfrkb;cdca7l;zfx;cebpa;znf512b;sfrs2ip;znf416;znf594;limd1;exosc6;lass2;rps6ka5;znf699;gtf3c3;mesp1;kcnh5;utp15…	0.000490596105475475	19.7044
	GO:0006512 ubiquitin cycle;	18	usp31;shprh;ube2j1;anapc5;trim32;wsb2;cul3;tsg101;senp7;anapc1;usp45;rnf19a;chfr;hecw2;fbxo42;tceb2;brca1;ube2w	0.00100543828262207	4.4335
	GO:0043170 macromolecule metabolic process;	174	lig1;lmcd1;utp6;wsb2;tsg101;stk25;srrp35;per2;brip1;znf300;homez;hoxa4;casp6;cdc2;fbxo42;tox3;ppp2cb;usp31;pskh2;dcp1a;larp6;scmh1;med7;dnajc1;nola2;zfp90;edem3;znf395;znf462;snapc5;hibadh;nek5;anapc1;mterfd3;gli3;galnt3;tfcp2l1;dhx16;hp1bp3;tmprss2;hgsnat;chfr;ppp1r3c;tceb2;brca1;mtif3;kiaa0999;manba;ntrk3;ercc3;znf32;aff4;mcm3;dimt1l;pmm1;zfx;cebpa;znf512b;nol8;prkag1;capn1;znf416;abcc8;yes1;he…	0.0011539336362862	42.8571
	GO:0019222 metabolic process#regulation of metabolic process;	76	lmcd1;rbbp8;tsg101;srrp35;znf585b;per2;brip1;ercc6;znf300;homez;tcea3;hoxa4;hsp90aa1;tox3;ell;pogz;map4;scmh1;med7;zzz3;dnajc1;zbtb41;zfp90;ezh1;trps1;znf395;znf462;snapc5;sox3;mterfd3;gli3;tfcp2l1;glp-1;tbr1;tceb2;dpf3;brca1;sox18;znf780b;mtif3;ercc3;znf32;ppp2ca;aff4;mcm3;prdm4;zfx;cdca7l;cebpa;znf512b;znf416;znf594;limd1;lass2;rps6ka5;znf699;mesp1;kcnh5;elof1;eif2ak2;ube2j1;tceal6;med4;sepsecs…	0.0036993629381146	18.7192
	GO:0006139 nucleobase nucleoside nucleotide and nucleic acid metabolic process;	100	lig1;shprh;lmcd1;utp6;rbbp8;srrp35;nt5c3;znf585b;per2;brip1;ercc6;znf300;nudt1;homez;tcea3;hoxa4;tox3;dcp1a;ell;larp6;pogz;scmh1;med7;zzz3;nola2;rp9;zbtb41;zfp90;ezh1;trps1;znf395;thoc1;znf462;snapc5;hibadh;sox3;mterfd3;gli3;tfcp2l1;dhx16;hp1bp3;glp-1;tbr1;dpf3;tceb2;sox18;brca1;znf780b;nme6;chek1;ercc3;znf32;ppp2ca;aff4;mcm3;dimt1l;klhdc6;prdm4;nfrkb;cdca7l;zfx;cebpa;znf512b;nol8;sfrs2ip;znf416;…	0.00386633377439511	24.6305
	GO:0019219 regulation of nucleobase nucleoside nucleotide and nucleic acid metabolic process;	68	lmcd1;rbbp8;srrp35;znf585b;per2;brip1;ercc6;znf300;homez;tcea3;hoxa4;tox3;ell;pogz;scmh1;med7;zzz3;zbtb41;zfp90;ezh1;trps1;znf395;znf462;snapc5;sox3;mterfd3;gli3;tfcp2l1;glp-1;tbr1;dpf3;tceb2;brca1;sox18;znf780b;ercc3;znf32;ppp2ca;aff4;mcm3;prdm4;zfx;cdca7l;cebpa;znf512b;znf416;znf594;limd1;lass2;rps6ka5;znf699;mesp1;kcnh5;elof1;eif2ak2;tceal6;med4;smarce1;figla;ccna2;ascc3;zbtb12;etv3;ncoa2;znf2…	0.00753383223258251	16.7488
	GO:0009892 negative regulation of metabolic process;	14	trps1;ncoa2;lmcd1;ppp2ca;mecp2;gli3;tfcp2l1;smarce1;znf24;map4;scmh1;srrp35;dnajc1;brca1	0.00776705220023462	3.44828
	GO:0031323 regulation of cellular metabolic process;	71	lmcd1;rbbp8;srrp35;znf585b;per2;brip1;ercc6;znf300;homez;tcea3;hoxa4;tox3;ell;pogz;scmh1;med7;zzz3;dnajc1;zbtb41;zfp90;ezh1;trps1;znf395;znf462;snapc5;sox3;mterfd3;gli3;tfcp2l1;glp-1;tbr1;dpf3;tceb2;brca1;sox18;znf780b;mtif3;ercc3;znf32;ppp2ca;aff4;mcm3;prdm4;zfx;cdca7l;cebpa;znf512b;znf416;znf594;limd1;lass2;rps6ka5;znf699;mesp1;kcnh5;elof1;eif2ak2;tceal6;med4;sepsecs;smarce1;figla;ccna2;ascc3;z…	0.00784936594273654	17.4877
	GO:0044255 cellular lipid metabolic process;	20	acot9;sgpp1;osbpl8;ppp2ca;ehhadh;samd8;cyb5r3;echdc2;prkag1;hpgd;tfcp2l1;lass2;lypla1;lpgat1;osbpl11;lss;sgms1;dgkk;brca1;ndufab1	0.0127063309784954	4.92611
	GO:0031324 negative regulation of cellular metabolic process;	13	trps1;ncoa2;lmcd1;ppp2ca;mecp2;gli3;tfcp2l1;smarce1;znf24;scmh1;srrp35;dnajc1;brca1	0.0162445204746983	3.20197
	GO:0045934 negative regulation of nucleobase nucleoside nucleotide and nucleic acid metabolic process;	11	trps1;ncoa2;lmcd1;mecp2;tfcp2l1;gli3;smarce1;znf24;scmh1;srrp35;brca1	0.0297856788537188	2.70936
	GO:0006629 lipid metabolic process;	22	acot9;sgpp1;osbpl8;ppp2ca;ehhadh;samd8;cyb5r3;echdc2;prkag1;hpgd;pon1;tfcp2l1;ttpa;lass2;lypla1;lpgat1;osbpl11;sgms1;lss;dgkk;brca1;ndufab1	0.032545585047989	5.41872
	GO:0006631 fatty acid metabolic process;	8	prkag1;ehhadh;lypla1;hpgd;acot9;echdc2;brca1;ndufab1	0.0353202626359205	1.97044
	GO:0032787 monocarboxylic acid metabolic process;	10	prkag1;hpgd;acot9;ehhadh;lypla1;echdc2;ndufab1;brca1;aldh1l1;ugdh	0.0397025311110603	2.46305
	GO:0043412 biopolymer modification;	54	shprh;kiaa0999;ptar1;manba;ntrk3;chek1;ppp2ca;anapc5;cdc42bpa;fgfr2;dimt1l;wsb2;cul3;tsg101;stk25;prkag1;senp7;igsf10;flt1;yes1;hecw2;rps6ka5;cdc2;fbxo42;ppp2cb;reln;usp31;lrrk2;ubqln1;pskh2;eif2ak2;ube2j1;lcmt1;trim32;csnk1a1;hlcs;prkcd;ugcgl2;nola2;aga;nek5;usp45;anapc1;ryk;rnf19a;mgat4a;chfr;prkcq;stk39;asph;pak7;tceb2;ube2w;brca1	0.00972811884110205	13.3005
	GO:0006464 protein modification process;	52	shprh;kiaa0999;ptar1;manba;ntrk3;chek1;ppp2ca;anapc5;cdc42bpa;fgfr2;wsb2;cul3;tsg101;stk25;prkag1;senp7;igsf10;flt1;yes1;hecw2;rps6ka5;cdc2;fbxo42;ppp2cb;usp31;reln;lrrk2;ubqln1;pskh2;eif2ak2;ube2j1;lcmt1;trim32;csnk1a1;hlcs;prkcd;ugcgl2;aga;nek5;anapc1;ryk;usp45;rnf19a;mgat4a;chfr;prkcq;stk39;asph;pak7;tceb2;ube2w;brca1	0.0106439181358504	12.8079
	GO:0043687 post-translational protein modification;	44	shprh;kiaa0999;ntrk3;chek1;ppp2ca;anapc5;cdc42bpa;fgfr2;wsb2;cul3;tsg101;stk25;prkag1;senp7;igsf10;flt1;yes1;rps6ka5;hecw2;cdc2;fbxo42;usp31;reln;ppp2cb;lrrk2;pskh2;eif2ak2;ube2j1;lcmt1;trim32;csnk1a1;prkcd;nek5;anapc1;ryk;usp45;rnf19a;chfr;prkcq;stk39;tceb2;pak7;brca1;ube2w	0.0162445204746983	10.8374
	GO:0008610 lipid biosynthetic process;	11	prkag1;hpgd;tfcp2l1;lass2;lpgat1;lss;sgms1;samd8;cyb5r3;ndufab1;brca1	0.0379473412960369	2.70936
Cell cycle and growth	GO:0022402 cell cycle process;	20	tusc2;rad51l3;chek1;ercc3;anapc5;rbbp8;cul3;ccna2;hpgd;brip1;dsn1;anapc1;pds5a;sgol1;chfr;cdc2;tgfa;unc84b;brca1;ccna1	0.000632533177110213	4.92611
	GO:0007049 cell cycle;	24	tusc2;lig1;esco1;rad51l3;eif2ak2;chek1;ercc3;anapc5;mcm3;rbbp8;cul3;ccna2;hpgd;brip1;dsn1;anapc1;pds5a;sgol1;chfr;cdc2;unc84b;tgfa;brca1;ccna1	0.00100543828262207	5.91133
	GO:0000075 cell cycle checkpoint;	6	rbbp8;brip1;chfr;ccna2;chek1;ercc3	0.00279536933827416	1.47783
	GO:0016049 cell growth;	10	ndrg3;ppp2ca;fgfr2;tsg101;fam107a;sgms1;dcbld2;prkcq;igfbp7;nol8	0.00657222056413352	2.46305
	GO:0000278 mitotic cell cycle;	13	chek1;anapc1;dsn1;anapc5;pds5a;cul3;sgol1;chfr;ccna2;unc84b;tgfa;cdc2;ccna1	0.00657222056413352	3.20197
	GO:0000279 M phase;	12	rad51l3;chek1;anapc1;dsn1;anapc5;pds5a;sgol1;chfr;ccna2;tgfa;cdc2;ccna1	0.0100557736884404	2.95567
	GO:0000074 regulation of progression through cell cycle;	13	tusc2;hpgd;brip1;chek1;ercc3;rbbp8;cul3;chfr;ccna2;cdc2;tgfa;ccna1;brca1	0.0100557736884404	3.20197
	GO:0051726 regulation of cell cycle;	13	tusc2;hpgd;brip1;chek1;ercc3;rbbp8;cul3;chfr;ccna2;cdc2;tgfa;ccna1;brca1	0.010942743985916	3.20197
	GO:0022403 cell cycle phase;	13	rad51l3;chek1;anapc1;dsn1;anapc5;pds5a;cul3;sgol1;chfr;ccna2;tgfa;cdc2;ccna1	0.0132247776161479	3.20197
	GO:0007067 mitosis;	10	anapc1;dsn1;anapc5;pds5a;sgol1;chfr;ccna2;tgfa;cdc2;ccna1	0.0151491340064413	2.46305
	GO:0040008 growth#regulation of growth;	9	ndrg3;ppp2ca;tfcp2l1;tsg101;fam107a;dcbld2;prkcq;igfbp7;nol8	0.0162445204746983	2.21675
	GO:0001558 regulation of cell growth;	8	ndrg3;ppp2ca;fam107a;tsg101;dcbld2;prkcq;igfbp7;nol8	0.0162445204746983	1.97044
	GO:0000087 M phase of mitotic cell cycle;	10	anapc1;dsn1;anapc5;pds5a;sgol1;chfr;ccna2;tgfa;cdc2;ccna1	0.0162445204746983	2.46305
	GO:0051301 cell division;	10	lig1;anapc1;dsn1;anapc5;pds5a;sgol1;ccna2;chfr;cdc2;ccna1	0.0162445204746983	2.46305
	GO:0008283 cell proliferation;	18	tusc2;eif2ak2;chek1;cul3;prdm4;prok2;pdgfd;capn1;slc29a2;tcirg1;flt1;gli3;tbc1d8;il15ra;odc1;tgfa;brca1;igfbp7	0.0464967194714894	4.4335
Gene expression	GO:0006366 transcription from RNA polymerase II promoter;	23	ell;lmcd1;med4;ercc3;aff4;smarce1;rbbp8;prdm4;nfrkb;med7;cebpa;trps1;ncoa2;snapc5;brip1;ercc6;mecp2;gli3;tfcp2l1;jund;tceb2;brca1;sox18	1.78e-05	5.66502
	GO:0006351 transcription DNA-dependent;	66	lmcd1;rbbp8;znf585b;per2;brip1;ercc6;znf300;homez;tcea3;hoxa4;tox3;ell;scmh1;med7;zzz3;zbtb41;zfp90;ezh1;trps1;znf395;znf462;snapc5;sox3;mterfd3;gli3;tfcp2l1;glp-1;tbr1;dpf3;tceb2;brca1;sox18;znf780b;ercc3;znf32;aff4;mcm3;prdm4;zfx;cdca7l;nfrkb;cebpa;znf512b;znf416;znf594;limd1;lass2;rps6ka5;znf699;gtf3c3;mesp1;kcnh5;elof1;eif2ak2;tceal6;med4;smarce1;figla;ascc3;zbtb12;etv3;ncoa2;znf280c;mecp2;zn…	0.00279536933827416	16.2562
	GO:0032774 RNA biosynthetic process;	66	lmcd1;rbbp8;znf585b;per2;brip1;ercc6;znf300;homez;tcea3;hoxa4;tox3;ell;scmh1;med7;zzz3;zbtb41;zfp90;ezh1;trps1;znf395;znf462;snapc5;sox3;mterfd3;gli3;tfcp2l1;glp-1;tbr1;dpf3;tceb2;brca1;sox18;znf780b;ercc3;znf32;aff4;mcm3;prdm4;zfx;cdca7l;nfrkb;cebpa;znf512b;znf416;znf594;limd1;lass2;rps6ka5;znf699;gtf3c3;mesp1;kcnh5;elof1;eif2ak2;tceal6;med4;smarce1;figla;ascc3;zbtb12;etv3;ncoa2;znf280c;mecp2;zn…	0.00279536933827416	16.2562
	GO:0006355 regulation of transcription DNA-dependent;	64	lmcd1;rbbp8;znf585b;per2;brip1;ercc6;znf300;homez;tcea3;hoxa4;tox3;ell;scmh1;med7;zzz3;zbtb41;zfp90;ezh1;trps1;znf395;znf462;snapc5;sox3;mterfd3;gli3;tfcp2l1;glp-1;tbr1;dpf3;tceb2;brca1;sox18;znf780b;ercc3;znf32;aff4;mcm3;zfx;cdca7l;prdm4;cebpa;znf512b;znf416;znf594;limd1;lass2;rps6ka5;znf699;mesp1;kcnh5;elof1;eif2ak2;tceal6;med4;smarce1;figla;ascc3;zbtb12;etv3;ncoa2;znf280c;mecp2;znf24;jund	0.00386633377439511	15.7635
	GO:0045449 regulation of transcription;	67	lmcd1;rbbp8;znf585b;per2;brip1;ercc6;znf300;homez;tcea3;hoxa4;tox3;ell;pogz;scmh1;med7;zzz3;zbtb41;zfp90;ezh1;trps1;znf395;znf462;snapc5;sox3;mterfd3;gli3;tfcp2l1;glp-1;tbr1;dpf3;tceb2;brca1;sox18;znf780b;ercc3;ppp2ca;znf32;aff4;mcm3;prdm4;zfx;cdca7l;cebpa;znf512b;znf416;znf594;limd1;lass2;rps6ka5;znf699;mesp1;kcnh5;elof1;eif2ak2;tceal6;med4;smarce1;figla;ccna2;ascc3;zbtb12;etv3;ncoa2;znf280c;mec…	0.00776705220023462	16.5025
	GO:0006350 transcription;	69	lmcd1;rbbp8;znf585b;per2;brip1;ercc6;znf300;homez;tcea3;hoxa4;tox3;ell;pogz;scmh1;med7;zzz3;zbtb41;zfp90;ezh1;trps1;znf395;znf462;snapc5;sox3;mterfd3;gli3;tfcp2l1;glp-1;tbr1;dpf3;tceb2;brca1;sox18;znf780b;ercc3;znf32;ppp2ca;aff4;mcm3;prdm4;nfrkb;zfx;cdca7l;cebpa;znf512b;znf416;znf594;limd1;lass2;rps6ka5;znf699;gtf3c3;mesp1;kcnh5;elof1;eif2ak2;tceal6;med4;smarce1;figla;ccna2;ascc3;zbtb12;etv3;ncoa…	0.00813467420165386	16.9951
	GO:0010468 gene expression#regulation of gene expression;	69	lmcd1;rbbp8;znf585b;per2;brip1;ercc6;znf300;homez;tcea3;hoxa4;tox3;ell;pogz;scmh1;med7;zzz3;zbtb41;zfp90;ezh1;trps1;znf395;znf462;snapc5;sox3;mterfd3;gli3;tfcp2l1;glp-1;tbr1;dpf3;tceb2;brca1;sox18;znf780b;mtif3;ercc3;znf32;ppp2ca;aff4;mcm3;prdm4;zfx;cdca7l;cebpa;znf512b;znf416;znf594;limd1;lass2;rps6ka5;znf699;mesp1;kcnh5;elof1;eif2ak2;tceal6;med4;sepsecs;smarce1;figla;ccna2;ascc3;zbtb12;etv3;nco…	0.0100468642433324	16.9951
	GO:0016481 negative regulation of transcription;	10	trps1;ncoa2;lmcd1;mecp2;tfcp2l1;gli3;smarce1;znf24;scmh1;brca1	0.0421548167000008	2.46305
	GO:0006357 regulation of transcription from RNA polymerase II promoter;	12	ncoa2;lmcd1;brip1;ercc3;mecp2;tfcp2l1;smarce1;rbbp8;med7;jund;brca1;sox18	0.0501979141363375	2.95567
Response to stimulus	GO:0006974 response to DNA damage stimulus;	13	lig1;esco1;shprh;rad51l3;brip1;chek1;ercc3;ercc6;nudt1;rbbp8;klhdc6;ccna2;brca1	0.0299054621473533	3.20197
	GO:0006281 DNA repair;	12	lig1;esco1;shprh;rad51l3;brip1;chek1;ercc3;ercc6;nudt1;rbbp8;klhdc6;brca1	0.0421548167000008	2.95567
